# Supplementary material for: Multi-cohort validation based on a novel prognostic signature of anoikis for predicting prognosis and immunotherapy response of esophageal squamous cell carcinoma
Source: Front Oncol. 2025 Mar 17;15:1530035. doi: 10.3389/fonc.2025.1530035 (PMC11955476; doi:10.3389/fonc.2025.1530035)
Supplement: Supplementary file 1 [file Table1.xlsx]

## Sheet: Table S1
Table S1. 631 ARGs expression between normal and tumor esophageal tissues.
Gene.Symbol	p.value	Expression
BRMS1	1.51e-19	High-in-tumor
PTK2	2.87e-22	High-in-tumor
NTRK2	0.00039729	High-in-tumor
BCL2L11	0.00224259	High-in-tumor
SRC	1.33e-09	High-in-tumor
CAV1	2.49e-14	High-in-tumor
AKT1	5.36e-19	High-in-tumor
ITGB1	9.47e-14	High-in-tumor
CEACAM6	1.53e-35	High-in-normal
EGFR	4.58e-12	High-in-tumor
BCL2	4.18e-09	High-in-normal
CEACAM5	1.33e-36	High-in-normal
TP53	0.0231549	High-in-tumor
PTRH2	1.15e-24	High-in-tumor
CTNNB1	0.0165287	High-in-normal
BMF	2.9e-10	High-in-tumor
DAPK2	0.0282594	High-in-normal
ITGA5	9.21e-11	High-in-tumor
ZNF304	8.13e-09	High-in-normal
MCL1	0.000990101	High-in-normal
BCL2L1	1.58e-15	High-in-normal
CASP3	4.24e-07	High-in-normal
CDH1	2.06e-17	High-in-normal
MAPK3	6.09e-36	High-in-normal
PAK1	4.92e-06	High-in-tumor
ITGAV	1.42e-27	High-in-tumor
MIR7.3HG	0.000327247	High-in-tumor
FN1	2.2e-29	High-in-tumor
PIK3CA	3.96e-12	High-in-tumor
PTGS2	0.000203114	High-in-tumor
BAX	1.31e-18	High-in-tumor
BCAR1	1.98e-15	High-in-tumor
TIMP1	3.09e-22	High-in-tumor
ERBB2	1.14e-05	High-in-normal
PTEN	3.96e-13	High-in-normal
YAP1	1.06e-09	High-in-normal
CYCS	6.76e-07	High-in-tumor
BRAF	2.87e-13	High-in-normal
ANXA5	6.09e-21	High-in-tumor
BIRC5	1.42e-36	High-in-tumor
ATF4	0.0210743	High-in-normal
CSPG4	4.46e-07	High-in-normal
BSG	2.45e-35	High-in-tumor
MAPK8	2.42e-06	High-in-normal
IGF1	0.00195164	High-in-normal
IGF1R	0.00171764	High-in-normal
MTOR	7.9e-15	High-in-normal
ITGA6	1.16e-29	High-in-tumor
ILK	0.0212326	High-in-normal
CFLAR	4.46e-23	High-in-normal
RHOA	5.18e-23	High-in-normal
HIF1A	2.06e-06	High-in-tumor
DAP3	4.26e-20	High-in-tumor
STK11	7.38e-05	High-in-tumor
PDK4	1.49e-36	High-in-normal
ITGA3	2.94e-26	High-in-tumor
PTK2B	0.0204524	High-in-tumor
CTTN	4.5e-08	High-in-tumor
CALR	2.01e-34	High-in-tumor
CDCP1	5.96e-05	High-in-normal
XIAP	0.0033803	High-in-tumor
CPT1A	1.93e-06	High-in-tumor
PLAUR	4.59e-28	High-in-tumor
SKP2	6.5e-26	High-in-tumor
MYBBP1A	1.23e-23	High-in-tumor
HGF	0.0136365	High-in-normal
TLE5	3.1e-22	High-in-normal
EGF	0.000391656	High-in-tumor
ITGB4	6.41e-28	High-in-tumor
EZH2	1.01e-07	High-in-tumor
PIK3R1	3.1e-22	High-in-normal
MAP2K1	0.000814173	High-in-normal
CHEK2	1.7e-29	High-in-tumor
CXCL12	4.74e-27	High-in-normal
E2F1	1.02e-16	High-in-tumor
LGALS3	7.82e-37	High-in-normal
BAK1	1.61e-13	High-in-tumor
CD44	0.00172869	High-in-tumor
ITGA4	0.0040848	High-in-tumor
FADD	4.72e-25	High-in-tumor
TGFB1	2.57e-05	High-in-tumor
CEBPB	2.78e-27	High-in-tumor
CEMIP	1.36e-07	High-in-tumor
CDKN3	8.9e-36	High-in-tumor
LINC01672	2.57e-13	High-in-tumor
CASP9	3.9e-13	High-in-normal
MTDH	1.84e-27	High-in-tumor
PRKCA	0.0465573	High-in-tumor
TNFRSF10B	2.11e-29	High-in-tumor
CXCL8	1.13e-25	High-in-tumor
CDKN2A	0.00319072	High-in-normal
CLDN1	2.97e-07	High-in-tumor
EPHB6	2.11e-15	High-in-normal
AR	4.44e-29	High-in-normal
CDKN1B	1.52e-05	High-in-normal
KLF12	2.44e-06	High-in-tumor
PDGFRB	2.21e-15	High-in-tumor
PLAU	1.03e-37	High-in-tumor
PLK1	7.78e-40	High-in-tumor
MUC1	3.97e-33	High-in-normal
LGALS1	1.98e-35	High-in-tumor
PYCARD	2.03e-18	High-in-tumor
SESN2	6.84e-26	High-in-normal
ITGB3	0.000589433	High-in-tumor
KRAS	1.1e-05	High-in-normal
NRAS	7.78e-09	High-in-tumor
BID	1.41e-31	High-in-tumor
THBS1	3.04e-06	High-in-tumor
CDK11B	2.57e-05	High-in-tumor
CDK11A	0.000137276	High-in-tumor
PPARG	6.04e-15	High-in-normal
IL6	0.000336838	High-in-normal
MYH9	1.21e-10	High-in-tumor
MSLN	1.46e-05	High-in-normal
CCDC178	1.22e-25	High-in-normal
RAC1	2.78e-18	High-in-normal
RHOG	0.019451	High-in-normal
CCAR2	0.00387103	High-in-tumor
CSK	4.22e-06	High-in-normal
NQO1	0.000176209	High-in-normal
FAS	1.48e-12	High-in-normal
MTA1	4.86e-14	High-in-tumor
MYO5A	3.59e-14	High-in-tumor
MMP9	1.7e-15	High-in-tumor
SOD2	2.22e-12	High-in-tumor
MAPK11	3.59e-29	High-in-tumor
SOD2.OT1	1.53e-09	High-in-tumor
PTHLH	2.56e-28	High-in-tumor
RIPK1	8.02e-05	High-in-normal
PDGFB	1.09e-09	High-in-tumor
GLI2	8.76e-23	High-in-tumor
LINC00958	5.5e-08	High-in-tumor
HMGA1	7.32e-05	High-in-tumor
TNFSF10	1.92e-15	High-in-tumor
SIK2	1.02e-06	High-in-normal
ANGPTL2	2.6e-18	High-in-tumor
NTF3	3.14e-13	High-in-normal
ETV4	2.26e-26	High-in-tumor
LAMC2	8.21e-37	High-in-tumor
LAMB3	4.43e-32	High-in-tumor
LAMA3	6.57e-26	High-in-tumor
HTRA1	5.78e-33	High-in-tumor
CEACAM3	8.67e-38	High-in-normal
CDH2	1.2e-09	High-in-tumor
CSNK2A1	1.07e-07	High-in-tumor
ZEB2	4.11e-05	High-in-normal
TLN1	1.47e-05	High-in-tumor
EPHA2	4.54e-29	High-in-normal
SIRT3	0.00105851	High-in-tumor
OLFM3	8.11e-08	High-in-tumor
CLU	1.35e-23	High-in-normal
SPINK1	1.97e-12	High-in-tumor
CPEB2	5.93e-27	High-in-normal
SMAD5.AS1	4.58e-06	High-in-normal
TSG101	4.07e-18	High-in-normal
SERPINA1	2.24e-10	High-in-tumor
AKT3	0.00454478	High-in-tumor
MAPK14	3.15e-25	High-in-normal
RPS6KA1	9.22e-26	High-in-tumor
AFP	2.22e-10	High-in-tumor
EEF1A1	1.48e-12	High-in-normal
ITGA8	4.96e-26	High-in-normal
SATB1	4.06e-12	High-in-normal
CD63	0.000242614	High-in-normal
NOX4	1.51e-32	High-in-tumor
PBK	4.37e-24	High-in-tumor
LTB4R2	0.0240829	High-in-normal
MAVS	0.0347882	High-in-tumor
HRC	3.71e-27	High-in-normal
RHOB	0.00237268	High-in-normal
PPP1R13B	3.27e-20	High-in-normal
MET	3.92e-25	High-in-tumor
RAF1	6.7e-13	High-in-normal
PARP1	2.13e-26	High-in-tumor
RB1	2.87e-09	High-in-normal
BRCA2	1.73e-21	High-in-tumor
SP1	6.06e-32	High-in-normal
VTN	1.41e-07	High-in-tumor
INHBB	0.000970391	High-in-tumor
PDCD4	2.52e-37	High-in-normal
RANBP9	2.3e-36	High-in-normal
SESN1	6.12e-14	High-in-normal
ZBTB7A	0.0076264	High-in-normal
CD24	5.86e-38	High-in-normal
SESN3	6.04e-07	High-in-tumor
H19	1.25e-13	High-in-tumor
ELANE	0.0366085	High-in-normal
NFE2L2	4.46e-06	High-in-normal
KL	1.33e-11	High-in-normal
NAMPT	8.17e-06	High-in-normal
CRYAB	9.93e-29	High-in-normal
HK2	1.56e-05	High-in-tumor
PRKCI	1.24e-11	High-in-tumor
FGF2	3.84e-07	High-in-normal
LTF	2.35e-14	High-in-normal
MGAT5	0.0209698	High-in-tumor
SDCBP	1.47e-05	High-in-tumor
TRIM31	0.00465316	High-in-tumor
SPIB	2.03e-10	High-in-normal
PDGFRA	2.53e-06	High-in-normal
TLR3	2.03e-21	High-in-normal
PLAT	2.64e-14	High-in-tumor
VEGFA	6.18e-08	High-in-tumor
CASP10	4.33e-20	High-in-normal
PIN1	0.00362358	High-in-tumor
PLK4	8.64e-15	High-in-tumor
PAK4	0.0288057	High-in-tumor
YWHAZ	6.73e-06	High-in-normal
IL1RAP	9.7e-07	High-in-tumor
TWIST1	4.41e-07	High-in-tumor
ELK1	7.58e-13	High-in-tumor
UBE2C	9.04e-40	High-in-tumor
KDM3A	0.0191107	High-in-normal
PRDX4	0.0476036	High-in-tumor
LMO3	0.00028095	High-in-normal
ARHGAP19.SLIT1	1.85e-05	High-in-tumor
TUBB3	1.04e-12	High-in-tumor
HSP90B1	2.61e-12	High-in-tumor
PTPN11	1.57e-11	High-in-tumor
HMOX1	9.67e-21	High-in-normal
PRKACA	0.00117322	High-in-tumor
SLC2A1	3.82e-21	High-in-tumor
CD36	0.00161058	High-in-normal
PAK3	1.29e-09	High-in-normal
CASP6	0.00708855	High-in-tumor
PAK2	4.46e-12	High-in-tumor
PPP2CA	5.32e-07	High-in-normal
CDH3	1.15e-28	High-in-tumor
LPAR1	1.02e-07	High-in-normal
TGFBR3	9.61e-33	High-in-normal
EEF2K	0.00716902	High-in-normal
GLO1	1.02e-08	High-in-tumor
PTK6	9.32e-38	High-in-normal
CEACAM1	1.28e-38	High-in-normal
RBL2	0.0103571	High-in-normal
SIRPA	4.52e-19	High-in-tumor
TRAF2	1.24e-11	High-in-tumor
ADCY10	3.65e-22	High-in-tumor
IL17A	4.65e-21	High-in-tumor
APOBEC3G	9.15e-06	High-in-tumor
BAG1	4.27e-16	High-in-normal
MNX1	3.08e-10	High-in-tumor
TNFRSF12A	3.99e-29	High-in-tumor
VPS37A	0.000233843	High-in-normal
COL13A1	2.94e-15	High-in-tumor
RAD9A	3.12e-23	High-in-normal
IFI27	2.71e-19	High-in-tumor
MEGF11	1.19e-08	High-in-normal
ITPRIP	1.51e-19	High-in-normal
BCL2L15	1.1e-21	High-in-normal
NOTCH3	0.000249872	High-in-tumor
GLUD1	0.00474987	High-in-normal
PTPN1	4.77e-09	High-in-tumor
RPS6KB1	0.00508077	High-in-normal
FASN	0.0042332	High-in-tumor
PPP2R1A	2.35e-12	High-in-normal
SIRT1	7.06e-07	High-in-normal
TPM1	3.41e-05	High-in-normal
COL4A2	1.67e-29	High-in-tumor
CTNND1	3e-23	High-in-normal
CD151	2.12e-14	High-in-tumor
MMP11	3.64e-39	High-in-tumor
PPP2R2A	1e-24	High-in-normal
SEMA7A	5.94e-09	High-in-tumor
BST2	9.38e-16	High-in-tumor
PPP2R5A	1.65e-17	High-in-normal
VSTM2L	0.0251652	High-in-normal
PPP2R2D	5.75e-07	High-in-tumor
SHC1	1.39e-35	High-in-tumor
STAT6	1.35e-08	High-in-normal
PRDX6	1.44e-16	High-in-normal
TRAF6	4.76e-11	High-in-normal
ACLY	7.87e-18	High-in-tumor
PTK7	5.31e-28	High-in-tumor
KIF2A	3.71e-33	High-in-tumor
PELP1	3.21e-24	High-in-tumor
SLC39A6	3.93e-20	High-in-tumor
BUB1	8.05e-28	High-in-tumor
CDC25C	8.2e-33	High-in-tumor
CDK1	1.33e-33	High-in-tumor
SETD2	3.75e-12	High-in-normal
BUB3	2.18e-23	High-in-tumor
ITGB5	0.00106559	High-in-tumor
MAD2L1	2.09e-21	High-in-tumor
SLCO1B3	1.64e-07	High-in-tumor
EDAR	8.8e-17	High-in-normal
PDCD6IP	1.35e-32	High-in-normal
SH3GLB1	5.81e-30	High-in-normal
RMST	8.04e-10	High-in-normal
SNAI2	1.94e-25	High-in-tumor
BAG4	2.41e-10	High-in-tumor
MEG3	0.0268027	High-in-normal
LINC00324	0.00202734	High-in-normal
SNHG17	2.9e-19	High-in-tumor
F10	1.13e-35	High-in-normal
ADAMTSL1	5.28e-15	High-in-normal
SERPINB1	2.52e-37	High-in-normal
MAP3K1	1.01e-28	High-in-normal
CTBP1	1.17e-18	High-in-normal
PPME1	1.28e-12	High-in-tumor
MAP3K7	1.68e-07	High-in-tumor
PRKD1	0.000114217	High-in-tumor
PXN	1.15e-10	High-in-tumor
SERPINE1	1.93e-30	High-in-tumor
CRABP2	2.89e-33	High-in-normal
FOXO3	1.37e-24	High-in-normal
EZR	9.03e-15	High-in-normal
ARHGDIA	0.00080318	High-in-tumor
TIAM1	4.14e-32	High-in-normal
PDPK1	1.63e-11	High-in-normal
SMAD7	0.000359389	High-in-tumor
RHOC	2.48e-05	High-in-tumor
NTRK3	2.2e-34	High-in-normal
CASP2	5.16e-17	High-in-tumor
IKBKG	1.02e-11	High-in-tumor
TFDP1	1.52e-07	High-in-tumor
CRYBA1	8.57e-05	High-in-normal
TNC	1.44e-21	High-in-tumor
IRF6	1.04e-12	High-in-tumor
HOTAIR	4.06e-26	High-in-tumor
GNE	1.13e-20	High-in-normal
XAF1	3.18e-18	High-in-tumor
SFRP1	3.02e-21	High-in-normal
FOXC2	0.00766926	High-in-tumor
PIK3C2B	2.48e-12	High-in-normal
TAGLN	1.44e-21	High-in-normal
FBLIM1	8.57e-28	High-in-tumor
CCDC80	0.0145213	High-in-normal
LDHA	5.19e-09	High-in-tumor
ANXA2	6.99e-17	High-in-normal
SPP1	1.9e-38	High-in-tumor
BLNK	8.45e-39	High-in-normal
RBFOX2	0.0130045	High-in-normal
QSOX1	5e-30	High-in-normal
CDC42	9.27e-05	High-in-tumor
JUP	1.35e-08	High-in-normal
MAOA	8.49e-22	High-in-normal
ATF2	3.75e-29	High-in-tumor
NKX2.1	7.54e-08	High-in-tumor
NDRG1	7.45e-17	High-in-tumor
NRF1	9.89e-08	High-in-tumor
OCLN	1.18e-35	High-in-normal
CEACAM8	1.46e-19	High-in-normal
AFAP1L1	3.22e-15	High-in-tumor
PITPNC1	3.92e-07	High-in-normal
CHKB.CPT1B	4.28e-18	High-in-tumor
INSR	1.11e-05	High-in-tumor
HSPB1	7.17e-16	High-in-normal
NGF	0.000377896	High-in-tumor
GSK3B	3.23e-08	High-in-tumor
PCNA	5.78e-28	High-in-tumor
CTNNA1	4.18e-08	High-in-normal
KRT14	1.77e-08	High-in-tumor
TP63	3.93e-28	High-in-tumor
SPHK1	7.81e-18	High-in-tumor
ACP1	0.00027087	High-in-tumor
FOXA1	2.62e-14	High-in-normal
SIRT6	1.4e-20	High-in-tumor
RAC3	1.31e-12	High-in-tumor
S100A10	1.51e-26	High-in-normal
MUC4	0.000509003	High-in-normal
S100A7	1.24e-07	High-in-tumor
SRSF3	5.03e-05	High-in-tumor
RHOQ	7.21e-17	High-in-tumor
DNMT1	1.53e-38	High-in-tumor
UCHL1	3.27e-23	High-in-tumor
CDK2	2.44e-09	High-in-tumor
BRCA1	1.98e-05	High-in-tumor
MERTK	0.00149993	High-in-tumor
ACTB	0.000549762	High-in-tumor
MMP3	1.02e-34	High-in-tumor
NOS2	1.5e-16	High-in-tumor
USP9X	1.1e-19	High-in-normal
HSPA1A	5.39e-18	High-in-tumor
C5AR1	7.57e-16	High-in-tumor
HTRA2	5.77e-17	High-in-tumor
LATS2	2.74e-10	High-in-normal
ROR1	4.96e-31	High-in-normal
SKI	4.32e-05	High-in-tumor
SPTA1	1.07e-09	High-in-tumor
TJP1	5.47e-22	High-in-normal
XRCC5	0.000155013	High-in-tumor
PRDM1	1.19e-30	High-in-normal
SERPINB5	1.44e-10	High-in-normal
SNAI1	6.74e-23	High-in-tumor
CENPF	3.66e-35	High-in-tumor
CLDN18	7.03e-06	High-in-tumor
THY1	1.29e-34	High-in-tumor
CDX2	7.52e-07	High-in-tumor
ELAVL1	2.63e-12	High-in-tumor
S100A11	0.00144257	High-in-normal
SNCG	3.79e-33	High-in-normal
TPP2	0.0290823	High-in-tumor
IKZF3	0.000606036	High-in-normal
SLPI	2.15e-29	High-in-normal
SRPX2	7.61e-09	High-in-normal
HOXA10	1.55e-30	High-in-tumor
USP11	1.42e-08	High-in-tumor
DOK2	0.000210028	High-in-tumor
LGALS8	1.65e-28	High-in-tumor
CXCL14	1.44e-05	High-in-tumor
EFHD2	2.97e-24	High-in-tumor
HTRA3	4.77e-26	High-in-tumor
IRX1	0.00140546	High-in-normal
KIF18A	3.06e-26	High-in-tumor
CLIC4	1.62e-20	High-in-tumor
ZG16B	2.11e-13	High-in-normal
PECAM1	0.000336838	High-in-normal
BMI1	7.44e-05	High-in-tumor
KIF14	6.93e-39	High-in-tumor
NKX3.1	0.0151389	High-in-normal
GZMB	8.82e-11	High-in-tumor
NRP1	3.04e-13	High-in-tumor
CHUK	1.98e-09	High-in-tumor
KLF5	5.14e-27	High-in-normal
MST1	0.0482407	High-in-tumor
CTNNBIP1	1.42e-24	High-in-normal
MAP2K4	6.19e-21	High-in-normal
OFCC1	3.75e-18	High-in-tumor
KRT18	0.0116607	High-in-tumor
ETS1	0.000162204	High-in-tumor
F9	6.11e-08	High-in-tumor
GLI1	1.36e-30	High-in-tumor
SOX9	0.0229844	High-in-normal
SPOP	1.93e-05	High-in-normal
SKP1	1.17e-15	High-in-normal
SMAD1	9.19e-13	High-in-tumor
S100A9	6.11e-33	High-in-normal
RALGDS	7.44e-05	High-in-normal
CLDN6	1.08e-12	High-in-tumor
ITGB1BP1	3.28e-07	High-in-tumor
STRN4	0.00103754	High-in-tumor
LPCAT1	3.75e-37	High-in-tumor
PHLDA1	6.79e-29	High-in-normal
ETV7	6.21e-14	High-in-tumor
TRIM50	1.16e-14	High-in-tumor
JAG1	2.68e-05	High-in-tumor
PRKAA2	2.9e-28	High-in-normal
CSF1	0.0146736	High-in-normal
IGFBP5	2.09e-08	High-in-normal
LYPD1	7.02e-21	High-in-tumor
HULC	0.0109033	High-in-tumor
ERBB4	1.73e-15	High-in-normal
EP300	3.66e-07	High-in-normal
CAT	0.0197468	High-in-normal
NOS3	7.19e-25	High-in-normal
SGK1	0.00214596	High-in-tumor
KEAP1	1.62e-05	High-in-tumor
CASP14	0.000339277	High-in-tumor
GRB2	6.28e-07	High-in-tumor
KLF4	7.16e-32	High-in-normal
PRKAA1	0.0455305	High-in-tumor
TBX3	1.26e-16	High-in-tumor
MAP3K14	0.000589433	High-in-normal
TMEM43	6.91e-15	High-in-normal
ZKSCAN3	1.24e-12	High-in-tumor
CARMN	2.87e-22	High-in-normal
CSF1R	1.26e-09	High-in-tumor
MPO	7.01e-14	High-in-normal
FLNA	4.12e-07	High-in-normal
IGF2	0.000317912	High-in-tumor
SMPD1	8.56e-24	High-in-normal
BIRC2	2.59e-06	High-in-tumor
IRS1	8.87e-17	High-in-tumor
MAP2K3	2.5e-17	High-in-normal
MMP8	7.34e-16	High-in-tumor
WT1	0.00544809	High-in-tumor
ADAM12	8.2e-34	High-in-tumor
NR4A2	7.54e-06	High-in-normal
PML	1.75e-28	High-in-tumor
TGM1	1.9e-36	High-in-normal
FOXP1	2.77e-11	High-in-normal
MAP3K8	7.86e-08	High-in-normal
CMA1	1.02e-13	High-in-normal
TRIM28	5.71e-18	High-in-tumor
ADGRG1	0.00106559	High-in-tumor
DGAT2	1.57e-22	High-in-normal
RBP1	1.94e-24	High-in-tumor
MAP1LC3A	1.91e-13	High-in-normal
SNX1	3.19e-10	High-in-normal
CARD10	2.9e-10	High-in-tumor
CD99	5.25e-20	High-in-normal
IVL	4.84e-28	High-in-normal
CLPTM1	0.00754126	High-in-tumor
RAB25	3.83e-35	High-in-normal
STX2	5.11e-10	High-in-tumor
IFI6	3.12e-34	High-in-tumor
ARHGEF28	0.00023732	High-in-normal
SFTA3	1.4e-13	High-in-tumor
ATOH8	4.31e-35	High-in-normal
ZFAS1	5.16e-17	High-in-tumor
DUXAP9	8.65e-32	High-in-tumor
HDAC6	8.55e-11	High-in-normal
TGFBR1	4.62e-05	High-in-tumor
SMAD3	0.0101622	High-in-tumor
STAT1	1.08e-29	High-in-tumor
TGFBR2	8.99e-09	High-in-normal
NFKB2	2.74e-16	High-in-tumor
TGFB2	6.29e-09	High-in-tumor
VIM	7.48e-06	High-in-tumor
ICAM1	1.1e-20	High-in-tumor
IFNG	0.0117548	High-in-tumor
TF	1.1e-32	High-in-normal
EDNRA	1.11e-10	High-in-tumor
LAMB1	1.24e-15	High-in-tumor
CASP7	2.38e-10	High-in-tumor
GSN	3.75e-21	High-in-normal
PRNP	3.86e-30	High-in-tumor
YWHAE	2.63e-08	High-in-tumor
ALDH1A1	0.00033201	High-in-normal
BRD4	7.76e-10	High-in-tumor
FGF1	3.19e-06	High-in-tumor
GATA6	0.00109433	High-in-tumor
IL10	0.00187853	High-in-tumor
IL1B	2.29e-09	High-in-tumor
KMT2A	0.00145199	High-in-normal
L1CAM	0.0103291	High-in-normal
LEF1	5e-08	High-in-tumor
NCOA3	6.2e-05	High-in-tumor
NGFR	5.16e-05	High-in-tumor
PARK7	6.29e-16	High-in-tumor
PTPN12	0.000116885	High-in-tumor
RAB27A	7.32e-05	High-in-normal
ACTN4	2.58e-06	High-in-normal
BMP7	0.0362717	High-in-tumor
DIABLO	4.22e-15	High-in-tumor
IGFBP3	1.56e-33	High-in-tumor
IL2	2.15e-38	High-in-normal
IL4	0.00149993	High-in-normal
KITLG	0.00651044	High-in-normal
NTF4	9.24e-08	High-in-tumor
PDK1	4.85e-07	High-in-tumor
SMARCB1	1.68e-20	High-in-tumor
ADH5	0.000264986	High-in-normal
CD274	0.00039729	High-in-tumor
CHI3L1	1.11e-15	High-in-tumor
CSF2	9.34e-21	High-in-tumor
EEF1A2	0.000417612	High-in-normal
EIF4EBP1	1.45e-16	High-in-tumor
FOSL1	0.00209909	High-in-tumor
IL1A	3.94e-08	High-in-normal
LAMA1	9.6e-17	High-in-tumor
NME1	1.83e-33	High-in-tumor
ROCK2	0.000474412	High-in-tumor
S1PR1	1.24e-16	High-in-normal
TET2	1.61e-31	High-in-normal
BCL10	4.88e-19	High-in-normal
CAST	3.03e-35	High-in-normal
DLK1	6.66e-17	High-in-normal
IKBKE	0.0459389	High-in-tumor
KRT17	3.36e-23	High-in-tumor
RAB5A	2.67e-30	High-in-normal
RAP1A	0.0134938	High-in-normal
SORT1	1.28e-38	High-in-normal
WNT2	9.32e-35	High-in-tumor
ATP2A3	1.07e-13	High-in-normal
CCT5	3.49e-21	High-in-tumor
COL17A1	4.3e-06	High-in-tumor
DFFA	0.000315617	High-in-tumor
F2RL1	3.22e-09	High-in-tumor
LAMA5	1.97e-14	High-in-tumor
LIF	0.00012718	High-in-tumor
PRSS3	7.73e-35	High-in-normal
CXCL1	7.74e-18	High-in-tumor
KRT10	7.67e-12	High-in-tumor
LAMC1	7.94e-17	High-in-tumor
LTA	0.000451517	High-in-tumor
MDK	1.61e-23	High-in-tumor
NUDT1	7.29e-35	High-in-tumor
PON2	2.31e-24	High-in-tumor
PTPN3	1.21e-12	High-in-normal
SALL4	3.11e-38	High-in-tumor
SIX1	5.42e-32	High-in-tumor
WDR5	2.69e-22	High-in-tumor
COPS5	2.08e-15	High-in-tumor
EIF4G2	1.81e-17	High-in-normal
IGBP1	2.75e-08	High-in-normal
NDN	0.0429497	High-in-normal
NNT	0.00962295	High-in-tumor
NR4A3	1.69e-08	High-in-normal
PAK6	0.0312304	High-in-tumor
PRPF8	1.14e-10	High-in-tumor
TFF3	2.62e-19	High-in-normal
AGK	9.43e-07	High-in-tumor
CAMTA1	0.0111408	High-in-tumor
PF4	0.0105554	High-in-tumor
PRG2	6.81e-12	High-in-normal
CAPNS1	4.23e-22	High-in-normal
ME1	4.76e-17	High-in-normal
MRTFA	2.05e-05	High-in-tumor
RAB27B	4.43e-32	High-in-normal
WWP1	2.93e-08	High-in-normal
ATP6V1H	1.47e-06	High-in-normal
ID4	1.11e-35	High-in-normal
KRT15	3.02e-27	High-in-normal
PPM1F	0.0421809	High-in-normal
WWTR1	0.00200181	High-in-normal
ARVCF	0.00425841	High-in-tumor
ATP6V1F	1.92e-15	High-in-normal
CLPTM1L	4.86e-26	High-in-tumor
DUSP4	1.89e-12	High-in-normal
HOXA9	3.39e-22	High-in-tumor
OAS2	4.07e-18	High-in-tumor
KHSRP	1.55e-28	High-in-tumor
NUMBL	0.00277112	High-in-tumor
MIA	1.94e-12	High-in-normal
NMU	4.41e-35	High-in-normal
RHOD	2.23e-24	High-in-normal
EIF3D	0.000228718	High-in-tumor
TRIM62	0.00366747	High-in-tumor
VASH1	0.00260493	High-in-tumor
SNAI3	0.0322786	High-in-normal
SSX1	0.000394461	High-in-tumor
TRIM16	3.1e-08	High-in-normal
EI24	2.49e-06	High-in-normal
MUC13	0.00854912	High-in-tumor
PIMREG	1.13e-28	High-in-tumor
MOB2	1.71e-12	High-in-normal
SYDE1	1.3e-12	High-in-tumor
UBAP2	0.000293509	High-in-tumor
PVT1	1.31e-15	High-in-tumor
TUG1	5.36e-19	High-in-tumor
GAS5	2.12e-06	High-in-tumor
RMRP	8.53e-10	High-in-tumor
PCA3	4.52e-19	High-in-normal
NBAT1	4.47e-22	High-in-tumor
CASC9	7.87e-31	High-in-tumor
PWAR1	7.79e-13	High-in-normal
HCCAT5	0.000919593	High-in-tumor
LINC00355	1.86e-13	High-in-tumor
LINC01297	2.49e-05	High-in-tumor
