# Supplementary material for: Multi-cohort validation based on a novel prognostic signature of anoikis for predicting prognosis and immunotherapy response of esophageal squamous cell carcinoma
Source: Front Oncol. 2025 Mar 17;15:1530035. doi: 10.3389/fonc.2025.1530035 (PMC11955476; doi:10.3389/fonc.2025.1530035)
Supplement: Supplementary file 2 [file Table2.xlsx]

## Sheet: Table S2
Table S2. 319 DEGs between cluster1 and cluster2.
Gene.Symbol
SPRR1B
SPRR1A
GPR45
IL36G
IL36RN
FUT2
PGLYRP3
BNIPL
PI3
SPRR2E
CARD14
LYPD3
KRT75
SDCBP2
SPRR2A
C10orf99
DCD
DSC2
DSG3
DNAI2
FAM83C
SPRR2D
S100A12
KRT6C
SULT2B1
SLPI
RHOV
KRT16
SPRR4
SPRR2B
LCE3E
NOTO
KRTDAP
ACRBP
KRT6B
ATP12A
LCE3D
GJB6
PKP1
KCNA7
BARHL2
HAMP
KLK11
ITGB1BP2
RNF222
KRT80
IL36B
GPRC5D
P2RY1
ONECUT1
CARD18
SDR9C7
SPRR2G
CLIC3
PXMP2
LCN2
DHRS9
GRHL1
OVOL1
DEFB1
KRT6A
PDZK1IP1
FAM83E
LY6G6C
RAB25
DEFB103A
DEFB103B
GJB2
S100A9
FAM25A
FGFBP1
ALOXE3
TGM1
CNFN
LCE3C
P2RX3
DSG1
SERPINB2
RNASE7
TRPV3
DEFB4A
DEFB4B
S100A7
GJB5
CYP2C18
H2BW2
TMEM154
RNF39
REEP2
DSC3
CDSN
RPTN
PNPLA1
SLC39A2
SERPINB13
KLK8
MUC15
LCE3B
ATP13A4
PRR9
TGM5
OR10A6
IL37
LYPD2
CASP14
PLA2G3
WFDC5
FRMPD2
C1orf116
TINCR
S100P
CLEC18B
GP9
GPX6
SERPINB1
TMEM45B
KLK9
SLURP2
ULBP2
MAB21L3
WFDC12
EVPLL
SLC10A6
HAND2
PLA2G4E
KCNK7
FGF2
NUDT6
KPRP
CFAP91
HCAR3
CRCT1
S100A7A
TCN1
FAM83A
CSTA
C14orf132
SOX15
SLC6A14
SPACA4
DPY19L2
SERPINB12
AKR1C4
CLCA2
GSC
STK33
POF1B
LCE1C
KRT9
AKR1B10
KLK6
B4GALT6
RAMP1
PGLYRP4
SERPINB7
SCEL
AKR1B15
GJB4
DMKN
SLCO1B3
LIPH
SERPINB11
MLIP
CBLC
PRSS27
HEPHL1
BLID
OR4S1
CEACAM7
TM4SF19-TCTEX1D2
SERPINB4
TMPRSS4
CERS3
TM4SF19
RAB9B
C8orf88
NECAB1
RAET1E
LONRF2
KLK7
FETUB
KLK5
ADH7
SHISA3
SH3GL2
LEP
MPZL3
PLA2G4D
SLC28A3
GDPD2
WSCD1
NLRP10
CYP2C9
KLK13
FOXC2
CEACAM6
TMPRSS11A
KRTAP20-3
LIPK
SLCO1B1
CYP4F22
RDH12
FAM83B
BAAT
PRSS1
LDHD
CYP4F2
CST6
CWH43
GJB3
SEMA3E
DSC1
SERPINB3
IL1A
PPP1R9A
ADGRF1
APOD
SPINK1
AKR1C2
TMEFF2
ASB5
UPK1B
SOWAHB
RAB38
NDUFA4L2
ST6GALNAC1
ALDH3A1
LCE2B
COMP
STMN2
F2RL2
KCTD8
FOXE1
PEG10
ATP6V0A4
SERPINB10
IL17C
RLN2
AKR1C3
GPX2
C6orf15
FOXL1
PTPRZ1
TMPRSS11E
CALB1
APOBEC1
DQX1
CLDN17
KRT23
ADGRG2
HOXC8
KLK14
PPP2R2C
PRAC1
PTGER2
EPGN
KRT34
DUOX2
NPTX2
CYP4F11
TMEM200A
MAB21L1
AADAC
SULT1B1
CYP4F3
MORN5
IGFL2
BNC1
RHBDL3
PCDHAC2
SMYD1
CEP126
AKR1C1
RBP4
GRPR
MUCL1
LCE2D
ABCA3
SPINK6
CALB2
SERPINA9
PTX3
GABRA5
PRLR
TMC5
PNLIPRP3
HAL
CCDC190
GDA
HBEGF
AADACL2
DSG4
CYP4F8
TBX20
CYP4F12
MSLN
VSTM2L
SALL1
ELF5
CYP2C19
ISL1
COL22A1
STEAP4
MPP4
CFAP300
CHP2
GAP43
BMP3
UGT1A1
VNN1
APCDD1L
GAGE10
GAGE12G
GAGE2A
FGFBP2
CAPN6
CLDN20
HOXA13
TNFRSF17
