# Supplementary material for: Multi-cohort validation based on a novel prognostic signature of anoikis for predicting prognosis and immunotherapy response of esophageal squamous cell carcinoma
Source: Front Oncol. 2025 Mar 17;15:1530035. doi: 10.3389/fonc.2025.1530035 (PMC11955476; doi:10.3389/fonc.2025.1530035)
Supplement: Supplementary file 3 [file Table3.xlsx]

## Sheet: Table S3
Table S3. 1564 DEGs expression between high- and low-risk groups.
Gene.Symbol
RAMP1
DSC2
CRYBG2
C6orf132
GRHL3
SHISA3
REEP2
HAND2
PGR
USP51
AP001922.5
HAND2-AS1
AP000880.1
AP000757.1
RAB9B
BHMT2
SMAD9
GALNT16
SLC2A1
RSPO3
FGF2
NUDT6
FOXL1
FAM120C
MGP
ZEB1
C1orf116
SLC8A1
MPDZ
ZNF853
SPARCL1
AL031258.1
RBPMS2
TSPAN2
TIMP1
AC005674.2
F2RL2
C5
GCNT1
NCAM1
POPDC2
AL139317.5
AL096711.2
KIAA0408
CCDC172
CARD14
AC017116.1
JAM3
MIR100HG
KRT16P3
IL36RN
AC008403.3
SULT2B1
LINC01895
C8orf88
NECAB1
AC008073.3
BNIPL
EPHX3
PSD
JUP
TRPV3
LEF1-AS1
FAM124A
AKT3
GRAMD1A
NKX6-1
AC020907.4
CELF2-DT
MAL2
MAL2-AS1
HPCA
KRT16P2
AC098617.1
TMEFF2
AC008073.2
GRHL1
SYNPO2
LINC01778
OSR1
TMEM40
UBA6-AS1
AL133481.1
ZCCHC24
TPM2
FXYD6
AP001631.2
FRGCA
DSG1
DENND2C
GPR45
AC135586.2
PXMP2
EPS8L1
CSTB
CCL15
SLC8A1-AS1
SLC4A9
AC010507.1
AC010507.2
SERPINB2
EHF
FAM229B
TNFSF12
ALDH1B1
SCRG1
PRR33
KRT16P1
DSP
RTL5
SPRR2B
TTC39A
KRTAP5-5
SPRR2D
HMGB4
PLA2G4F
S1PR3
KRTAP9-1
AOC3
CCDC136
CSTA
ARNTL2
ARNTL2-AS1
DUOXA1
DPYSL2
TNS2
WNT4
CFL2
FUT2
MAN1C1
MINK1
CCDC102A
AL121988.1
CIBAR1
PNMA3
AC051619.6
DUOX1
S100A12
DNAI2
ALDH3B2
CYP1B1
AC113554.1
EPB41L2
ONECUT1
ANXA1
MMP17
PLN
EZR
RHCG
HEPHL1
GPR162
AC079768.3
CYP2U1
GIHCG
ASB5
SYN1
PIP4P2
SCEL
LDB3
AC079328.2
IL36B
SCN7A
CMTM3
STK33
RNF222
NDUFB2-AS1
PGAM2
B4GALT1-AS1
NPHP1
LYPD3
RASGEF1C
C8orf49
HSP90AA5P
PRR26
IL36G
AC005546.1
SPRR1B
FENDRR
MALL
TYRP1
AC146944.4
SPRR1A
AC117500.1
EPHA2
GEM
MPZL2
GFOD1
ANXA6
C4A-AS1
C4B-AS1
HYAL6P
PGLYRP3
CD302
EPPK1
AL357054.4
PRKAR2B
APOD
LINC01657
AC108097.1
SPRR2E
LTK
MYL9
DCLK1
CCDC74A
DSG1-AS1
CERS3
CERS3-AS1
NRROS
CCDC74B
LCE1C
GJB2
LGALSL
PLA2G4E-AS1
COMP
TRPC1
AC007880.1
IL37
STMN2
LCE3B
C4A
C4B
DDR2
CRB3
KRT6B
KRT75
TBX5
TLE2
LONRF2
ACTG2
LCE3C
CD24
ALS2CL
AP001266.1
OVOL1
PLA2G4E
GNG2
KRTAP5-4
LURAP1L-AS1
NPR2
NRTN
AL358333.3
CLDN11
PKP1
TEX101
AC010969.1
AKAP12
SH3GL2
DPF3
SORCS1
ARMH2
HGF
FAM83A
SERPINB10
DCD
AC106897.1
SERPINB1
NEXN
MAMDC2
DEFB103A
DEFB103B
KRT17P2
CDH1
GSC
PDLIM3
IL1RN
FAM83B
CNFN
CHPT1
DAO
LCE3E
SLC2A4
YOD1
TBC1D3I
SMC5-AS1
TLCD3B
CWH43
JAM2
AC079298.3
DMD
AL160153.1
PGPEP1
AL732372.1
AC012636.1
THBS4
LAD1
KRT17P1
CLIP3
IFT57
GPAT2P2
CORO2B
FAM83A-AS1
SGCE
PLEKHN1
DACT3
C3orf70
ADAMTSL3
KRT16P6
AC083841.1
AL161665.2
DSG3
TNFSF12-TNFSF13
AL645728.2
AC004805.1
LINC01659
ZBED8
DSC3
P2RX3
AC009812.4
FHL1
AC025180.1
TMEM45B
NCCRP1
CICP13
CKMT1B
AP000446.1
RCAN2
ADGRF4
TMEM170B
TGM1
FAM227A
AL136982.6
FAM25A
VSIG4
S100A14
FBLN5
AL359504.2
ICA1L
LMTK3
OR10A6
GJB4
KIF5C
EBF4
CKMT1A
LGI2
AP1S2
ZBTB10
HVCN1
CYBRD1
OR6C65
ANGPTL1
ACVR2B-AS1
CRCT1
SLC28A3
SH3D21
B4GALNT3
BVES
RHBDL3
ST6GAL1
CXCL12
AC093010.3
SPINK5
FAM83C
NOD2
AC009237.3
TBC1D3B
CICP23
CLEC18B
AC091588.3
CYP27A1
AL355312.3
RAET1E-AS1
AC021613.3
KLK11
TMEM47
A2ML1
AC006581.2
SERPINB5
PDK4
ALPK3
FAM3D
FAM3D-AS1
ATP23
LRRC49
FUT3
CHST10
MAGED2
ARFIP2
AC119427.2
LCE3D
AC114546.1
AC114546.4
ITGB1BP2
SPATA22
ZNF185
GFRA3
SPRR2A
TSHB
KLK4
CDKN1A
PDE1A
ITGA1
ASPG
WFDC12
AL365226.2
FAM83G
RNF39
SH3BGR
ACE
DIO3
C16orf92
KRT5
SLC25A21-AS1
OLFM1
TCTN1
TCEAL1
GPR62
MAGEH1
CNN1
CASQ2
PPP1R9A
FFAR4
RAB42
AXIN2
SMARCA1
GPRC5A
IL19
AC009093.1
MSRB3
TMPRSS11F
KRT80
SLC12A7
WSCD1
SUSD3
ATP4B
AC245033.2
PTX3
CABCOCO1
SLC7A10
CD164L2
AC092168.1
USP11
ITGBL1
FAM83E
AC011298.1
GPRC5D
CLIC3
MORN4
SOX15
FKBP7
AC144568.2
EPGN
AGT
P2RY1
LY6G6C
IRF6
DDIT4L
LURAP1
SMYD1
PCDH18
G2E3-AS1
C3AR1
SHC4
ABI3BP
PAK3
KLF4
AC026333.3
OR1K1
CPQ
TNNT2
GP9
ATP13A4
ATP8B2
GUCY1B1
ZNF599
AC069444.2
CFAP91
CASC20
C16orf89
OR10C1
EVPLL
MLIP-IT1
TMEM98
AC005899.4
P2RY2
S100A9
SDR9C7
SPACA4
ATP1B2
TMX4
AL590648.2
FAM71A
TLR4
KCNA7
HTR2B
AC006296.3
RNF150
AC022915.1
NRK
GPRASP2
BOC
CR936218.2
AJ011932.1
TRAV39
GJB5
ACRBP
EXPH5
KRT17P5
IZUMO1
PYGO1
LINC00592
EFNB3
PDZK1IP1
LMOD1
KPRP
HOPX
AC092598.1
DIRC1
RAPGEFL1
TENT5B
SEMA3E
C14orf132
HMCN1
SPATA4
C1QTNF4
HOOK1
DCHS2
ATG9B
AC008080.4
TRO
TCAF2
LINC02372
ENPP4
SPRR3
AXL
FGFR3
POF1B
AKAP5
LINC00345
MSLN
TNS3
APOE
GJB6
RBP4
ZAN
ABCA8
TET1
BEND5
KRT42P
AC106886.2
TMEM265
DEFB4A
DEFB4B
ECRG4
NOVA1
HLA-DQB2
AL355312.6
BSPRY
SYT11
ETV1
RAET1E
RASAL1
ULBP2
AQP3
AC022784.6
GABRA5
TACSTD2
AL928654.1
CLCA4-AS1
AC107023.1
KRT6C
KRT16
SLC41A2
EMP1
SPART-AS1
AL136040.2
DQX1
MROH6
TPRXL
ARHGAP23
NUTM2A
Z93930.1
CYP4V2
SCARA3
PCP4
SPINK1
ACAA2
GDPD3
EPHX4
HSPA12A
ANGPT1
LINC01500
SLITRK3
TMEM154
KRTAP19-7
RFPL1S
LTBP2
CELP
KLHDC1
C17orf67
FRMD3
HSPB7
AC080100.1
VEPH1
TARM1
DEFB109A
AC104083.1
DIPK1C
CDCP1
F2R
TMEM200A
LINC01251
AC105942.1
PGM5-AS1
BX255923.1
AC016825.1
IPPKP1
TAC1
COL8A1
FABP5P3
FZD1
AP001972.1
AP001972.5
SERPINB13
MAP1B
GRPR
AP001599.1
DEFB109F
SLCO1B3
AC011604.2
ADAM22
AP000439.2
CBLC
CLCA3P
SYNM
PADI1
ETV5
GLT1D1
B4GALT6
SLC16A4
KLF9
GMPR
PELI2
ARHGEF4
AC007785.1
LRFN5
TMEM231
TMEM231P1
FABP5
KBTBD11
EVA1B
PYGM
AC008507.5
PABPC5
MYMK
AC245187.2
CARD18
RNF175
LRRTM1
OR4D2
FGFBP1
MYO6
SDCBP2
MS4A6A
AL356134.1
TGM5
PLAC9
CTSO
GOLM1
RHOV
ERO1A
GAS2L1P2
ESRP1
ITGA4
PRR9
PI16
CYS1
PRR16
CMYA5
AC008496.2
MAP1A
C10orf99
IVL
LOH12CR2
B3GNT3
APOBEC3G
LARP6
TRMT9B
HLA-DQB1
PCDHAC2
LAIR1
KLK13
TGM2
APOBEC1
SPINK6
AL023882.1
S100A7
NAP1L3
GPX7
LYPD2
HES2
CTSH
PI3
KCNK7
HAMP
OR4S1
MAB21L1
LEF1
WDR88
MYOCOS
MLIP-AS1
PNOC
PENK
TMEM100
ADGRG2
AL732509.1
MUC15
PALM
PGLYRP4
HYAL1
OGN
KLK7
MAP9
AL035685.1
AC105460.1
AC105460.2
KIF5A
KRT17P6
HLA-DPB2
NUDT10
RLN2
KRT9
PTGER2
TMPRSS11A
RDH12
CDS1
WDR35
AC135983.1
HOXA5
SH3RF2
HHEX
PRG4
NDRG1
AC092546.1
PKD2
SERPINB11
RAB25
SPRR4
SERPINB12
CD177
GJB3
ULK4P1
ULK4P3
TNFSF4
PLA1A
EBI3
SLC45A1
WFDC5
NPTX2
AC233976.1
MAPK4
AC027237.3
RIMS1
AC011473.4
AC113189.4
FGF11
FRMPD2
ACP7
F13A1
SCUBE3
ADGRB1
MORN5
SHOX2
AC244035.4
ZCCHC13
TXNIP
ATP8B4
AC011767.1
AC091951.1
AC113189.3
UCP3
GIMAP6
GIMAP1
RAI2
ULK4P2
AC073264.3
TCAF2C
RNASE7
FGF14-AS2
ADAMTS18
AL096814.1
SRPRB
SLC10A6
BATF3
MS4A4A
AL390334.1
KCNT2
HLA-DQB1-AS1
IL18
NTN4
PGAM1P5
IL2RA
CERKL
CYSLTR1
TP53AIP1
SCCPDH
BDH2
HEY1
FRZB
UBL4B
GPR34
AC078788.1
SHISAL2B
SPATA31C2
SMPX
DCUN1D3
SLURP2
P2RY12
CDK5R1
LINC01502
SLPI
AC011483.1
PCDHAC1
FAM135A
RAB39B
DOCK8-AS1
S100A7A
CPED1
ATP12A
AL590644.1
LINC02783
IL1A
EID2B
EMILIN2
ABCC6P2
IGF1
AL159978.1
WASF3
PCDHA13
BCHE
SDSL
MINPP1
LCN2
LINC01686
CYP3A5
MYOT
C1QA
TIMP4
CCN2
FLG
OR2Z1
NPY
LINC01957
DOCK10
TTLL7
TBXAS1
GLIS2
BARHL2
ALOXE3
TCEAL7
GIMAP2
LRRC3B
PDE1C
AC009139.1
AC104758.3
AC104758.4
SAXO2
PRSS27
FOXG1
HESX1
TBC1D3P5
BCAS4
LINC02285
CA8
DEPP1
SPATA45
SLC39A2
AC021087.3
AC244250.1
MRAS
AC120193.1
ANXA3
DSC1
DSCAS
SLC38A11
C1QTNF7
GIMAP1-GIMAP5
SLCO2B1
ELF3
MPZL3
AC019171.1
ABCC9
SV2B
AC244153.1
NLRP8
SMTNL2
KDM7A-DT
CPVL
RHOU
AC004834.1
MYH16
CMKLR1
TMSB15B
PYY2
PLA2G4D
STAB1
SUGT1P3
PGBD1
SCG2
FOXC2
ST6GALNAC3
ACP6
NOTO
SLCO1B1
KCNJ8
AC010185.1
ADD2
ABCA3
KLK9
GPR157
SMCO2
AC135506.1
MLNR
TMEM121B
AL450326.1
GAREM2
LIX1L
ENPP6
AC002398.2
HSPB6
CARTPT
AL391056.1
CXXC4
N4BP2L1
TRIM52-AS1
NXNL1
H2BW2
TMEM198
AC015818.3
MKX
KRT33B
NEO1
LRRC55
TPM1-AS
WNK3
PPIL6
AC079089.1
PARP3
SLC14A1
AL354761.1
RLN1
GIMAP7
AC034223.1
PALD1
THAP10
AC073257.1
KRT14
TMEM238L
ARHGAP20
CLDN17
PRSS35
GABRB2
PLA2G3
STXBP6
CEACAM8
EPN3
AL139398.1
GDPD2
PLA2G5
KLF5
AL110114.1
AC012417.1
LINC02712
SHE
AC022613.3
FAM226B
AL603750.1
KRTAP20-3
RHBDL1
ALKAL1
ASPA
VAT1L
CLU
STRIP2
AZIN2
PRSS1
MLIP
VSTM2L
ZDHHC15
FOXF1
C3
IRF8
PRKAA2
CLIC5
OR8U1
MAOB
VCAM1
KCNB2
RNASEH1-AS1
LRRC25
FBXO43
MYBPC2
PRKAG2-AS1
TCEAL6
SLIT2
TMPRSS11BNL
AC005392.3
ENC1
WSCD2
KLK8
KCNK2
AL161668.3
NT5M
ARHGAP36
EMB
TNFRSF1B
KRTDAP
AC005863.1
ITM2A
SLC46A3
TSPYL5
KRTAP4-7
JAZF1
IGSF9B
TINCR
GSDMA
WTIP
MAB21L3
AC027128.1
SLC6A11
SPZ1
ECM1
ZNF385B
GIMAP5
CCN5
KCNK15-AS1
KLK5
GAP43
KRT74
FRRS1L
LINC01559
CLCN4
CILP2
LINC00393
SYNDIG1
CLCA4
SUSD5
AL353742.1
SLC44A4
FABP5P7
APOC1P1
EVC2
BOLA3-AS1
KCNMB4
PCDH9-AS1
CCDC85A
CDH19
SLN
GIMAP4
AL137857.1
LAPTM5
LAIR2
VSIG2
AL354892.2
CCR1
VXN
AC060766.7
KRT6A
AC137056.1
ACSM5
MRGPRF
AC104457.2
AC004540.2
SNX10
SYT17
AL049767.1
MROH3P
SLC9A3-AS1
TIMP3
AP000426.1
GALM
AC009236.1
AC011483.2
GAB3
AC008581.1
AL645941.2
HLA-DMA
HLA-DRB5
CYP4F22
TCN2
NMU
FTLP10
G6PC3
KCNG2
AC079145.1
MATN3
AL691482.3
AC008750.1
PLCL2
COL14A1
AC023794.4
GIMAP8
AL049830.1
AC244453.2
FCGR1B
HTR2A
SERPINB7
AL033384.1
AC060234.3
LRRC18
ENPP2
IGFBPL1
AP003071.3
KCNK6
NLRP10
NES
RAMP2
DAPP1
AC097641.1
SSTR2
AC120036.1
AC120036.4
CD226
LINC01560
LINC01527
HPCAL4
SLC2A12
AL136982.7
AL163636.1
AL163636.2
RNASE4
IRS2
TLR7
AP001021.3
GNGT2
CAPN14
EFEMP1
XKRX
C6orf141
TNFAIP8L2
FLG-AS1
SCGB3A2
VSNL1
RSPO2
FAM171B
NKILA
TMEM220-AS1
CEACAM7
AC034139.1
FAM47E-STBD1
LINC00237
AC079340.2
HOXA13
ZC3H12A
NDN
AP003472.1
AP003472.2
AL158211.5
CD163
AC006116.11
AC009110.1
RIC3
VIP
FAM200B
EMBP1
IL36A
CLDN7
PDE6B
BEX1
LIPH
AL121901.1
CDHR1
ANTXR1
PARM1
HLA-DRA
TMEM121
DNAJC15
ST6GAL2
CYP2C9
FAM43B
S100P
ANKRD7
KLK6
AC073612.1
THAP2
AC007728.2
CACNG2
DEFB109C
AC011416.3
LINC01082
AC018781.1
ZNF569
CFI
KCND1
AC089987.2
C12orf54
ADAM28
SNRPN
SNURF
RETREG1
SPEF2
CCDC170
AL357033.1
EPHA3
AP000866.1
AC008752.2
RGN
TGM3
AC025159.1
SIRT4
AC142391.1
ECSCR
SERPINB4
SLC5A1
TCF21
AC003958.2
LILRB4
LST1
LINC02533
FOSL1
DENND5B
LINC01230
LILRB1
LILRB1-AS1
CCL2
STOX1
LINC00987
AC010175.1
HOXB9
ALOX5AP
SSX4
SSX4B
AC079329.1
NKX3-2
LINC00578
DACT1
NEUROD6
SLC44A5
CD93
CAPN6
SFRP1
WFDC2
TMEM176A
AC011840.1
CLEC1A
AF127936.1
CGRRF1
TMEM176B
CCDC190
MNDA
CEACAM1
CYBB
HCAR3
SIGLEC8
AC112236.3
SERPINB3
FZD8
STARD3NL
RANBP3L
FAXDC2
AC108516.2
HSD17B11
GUCY1A1
AC079760.2
TRAC
CDSN
AC078795.3
HEPH
PLCXD3
LINC01309
ARMCX2
SAMD15
KRT222
AP002991.2
TRPC4
BHLHE41
AP002765.1
AC243967.2
CEACAM6
AL583836.1
C22orf31
SLC6A14
OR8B8
CENPV
SMIM10
DISP2
GOLGA6L7
ACSL5
QPCT
SHISA2
AL157829.1
MPEG1
CFAP206
AP000462.2
LRRK2
ARHGEF6
AC090152.1
KRT19P2
KRT34
AL591926.2
PEG10
FAAP24
CD200
AC087491.1
SH3RF3-AS1
RNASE6
FN3K
LINC01960
SUCNR1
UPP1
L3MBTL4
ADAMDEC1
AL355922.1
AL355922.3
AL355922.4
IL33
FAXC
LINC00645
HOXD8
AC020910.6
TM4SF19-TCTEX1D2
PRPH2
WASIR1
WASIR2
CDA
BEX4
LINC01096
ADGRF1
CST1
NPY1R
SPRR2G
MICU3
AC129507.1
CHRNA3
AP000915.1
MRGPRF-AS1
LCP2
GALNT3
PCDHB10
LIPK
PLCB4
AC087498.2
GDA
SLC7A2
CCBE1
MOXD1
CD53
OR2A4
SH3PXD2A-AS1
AL138930.1
CD84
C1orf162
GLB1L
MAB21L4
LINC01133
BIN2
AC099344.2
TMPRSS4
TFF1
RIPPLY3
RIBC2
ANGPTL7
ZSCAN4
LINC01597
AC099552.1
PRND
MACORIS
COL9A3
TCIM
AP000926.2
CLMP
SLC6A20
MAGEB6
PMEPA1
FAM47E
LEP
CD163L1
KL
SMC1B
JMJD1C-AS1
DPY19L2
PICSAR
CST2
LINC00242
GPR82
ENPP5
PUDPP2
RPTN
COLEC12
CAVIN2
AHNAK2
AL162719.1
AP001372.1
AP001372.3
KCNE3
CYP2C18
FGF7
MUC6
MYCN
LINC02310
F5
RBM24
AP001625.3
ARG1
NUDT11
IGFL2
FADS6
DDX11L16
DDX11L9
CLCA2
PPP1R14C
MAGEC1
NEURL1
CRISPLD2
RGS18
LILRB5
TMPRSS11E
FIBIN
JAKMIP2-AS1
LINC00427
ARHGEF37
PLA2G2A
AP003071.2
GXYLT2
SCNN1A
AC034228.3
LINC00525
RARRES1
AC016705.2
PNPLA1
RTL3
RFPL2
AC016042.1
WNT7B
PNMA2
NME5
LINC02012
MILR1
TEX11
SCGB1D2
KIAA1549
AC245123.1
DOK5
RNASE2
UCP2
TTC9
SALL1
DMBT1
ASPN
SPRY2
NKX3-1
CYP2C19
ZNF70
AC138869.3
AC138907.1
DMKN
BPI
LPAR3
ASB9
HCLS1
ANKRD24
PRR5L
TMC5
DIRAS3
DPEP2
FAM104B
EVI2B
CNTN1
AC006372.1
BLID
NDUFA4L2
IL20RB
LCE2D
LDOC1
FAM13C
JAKMIP2
BMP3
AC138655.1
AKR1C4
LPAR4
ZNF812P
AC083902.1
MTTP
ECEL1
IL12A
FOLR3
MEX3B
GFPT2
POU3F1
CASP14
SCML2
TRDC
FNDC1
FOXL2NB
CTHRC1
LINC02813
CTLA4
LINC02428
ABHD12B
RAB38
MEIG1
AP000812.2
CES1P1
PRAC1
KLHL6
MAP2K6
CES1
AC135895.1
WIF1
AC106882.1
CD28
RAB39A
SAMD9
ACPP
LDHD
AL592490.1
PCDH20
ZFP14
PDGFC
ADAMTS3
KERA
TRIM7
COLCA2
AREG
LINC01614
EDN2
AC108174.1
YIPF7
OCSTAMP
LCE2B
KLHDC9
CCIN
AC012074.1
MSC
AC060809.1
FUT5
PLEK
AL731567.1
ACTN1-AS1
AL445183.1
PODN
NCKAP1L
P2RY14
TGFBR3
TM4SF19
TM4SF19-AS1
CR1
ALKAL2
EDN3
HS3ST2
LINC02466
LILRB3
EPHA7
AC131944.1
SPP1
CETN4P
FZD7
CSAG1
ADORA3
FOXL2
KRTAP5-7
TRBV9
AL589986.2
CST6
CILP
IL31
LINC02582
KHDRBS3
SP5
CXorf21
UGT3A2
BARX2
LYPD6
AC023034.1
GABRP
